# Supplementary material for: Wisteria floribunda agglutinin-positive Mac-2-binding protein in the prediction of disease severity in chronic hepatitis B patients
Source: PLoS One. 2019 Aug 8;14(8):e0220663. doi: 10.1371/journal.pone.0220663 (PMC6687159; doi:10.1371/journal.pone.0220663)
Supplement: S1 File — (XLSX) [file pone.0220663.s001.xlsx]

## Sheet: 工作表1
Sex	Inflammation	Fibrosis	M2BPGi	HBeAg	HBV DNA	WBC	Hb	PLT	AST	ALT	Albumin	Total Bil	PT INR	GGT	Creatinine	AFP	APRI	FIB4
1	3	4	14.03	0	14356.6	5400	14.1	100	40	33	3	1	1.2	66	0.9	17.4	1	4.87
0	3	3	9.8	1	82213.6	4060	12.2	184	495	509	3.3	3.3	1.57		0.6	2870.1	6.7	4.17
1	2	4	9.41	0	43.552	7800	13.6	130	697	752	3.3	2.7	1.15	261	0.8	425	13.4	11.14
0	2	4	8.37	1	17857.1	3560	6.7	52	52	24	2.7	1.1			1	3	2.5	10.82
0	3	3	7.99	0	9953.1	4490	14	88	796	953	3.6	1.6	1.1		0.6	10.5	22.6	15.24
1	3	4	6.68	1	11771.8	6400	16.3	130	240.5	396.5		1.1			1.1	7.6	4.6	3.72
0	0	4	6.37	1	170000	3220	13	93	87	100	3.9	1.4	1.12		0.7	9	2.3	6.36
1	3	4	6.25	1	3165.73	4200	14.1	126	78	81	3.7	1.1	1.35		1	7.6	1.5	3.71
0	3	4	6.14	1	22800	4100	12.7	71	41	51	4.1	0.4	0.97	46	0.4	8.2	1.4	4.45
0	3	4	5.95	1		4750	13.4	103	103.1	43.5	3.4	1.7	1.13	59	0.8	8.2	2.5	8.19
1	3	4	5.81	1	17857.1	3500	12.2	42	130	144	3.2	3.1	1.54	38	1	22.3	7.7	11.09
1	3	4	4.63	0	0.432	2030	11.6	32	93	80	3.1	1.2	1.29		0.7	7.7	7.3	14.95
0	3	4	4.59	0	79.9	3800	12.1	99	43	48	3.4	0.8	1.11	217	0.6	29.2	1.1	3.82
1	1	2	4.19	1	7.752	6940	12.4	179	491	407	3.2	1.4	1.15		7	3.3	6.9	6.93
1	3	3	4.17	0	5723.12	5690	15.2	182	1202	1588	3.3	6.8	1.02		0.9	3.1	16.5	6.8
1	0	0	4.06	0	0.108	5630	15.6	210	1679	2589	4.5	17.7			1.1		20	2.67
1	1	3	3.64	1	567	3650	13.8	63	520	815	3.9	2.5	1.49		0.9	6.1	20.6	12.14
1	3	3	3.57	0	0.02	5650	14.7	156	74	99	3.4	1.1	1.01	52	1.1	3.7	1.2	2.62
1	2	4	3.39	0	110000	7210	14.4	137	328	629	3.4	1.7	1.1	389	0.8	4.7	6	4.96
1	3	3	3.26	1	170000	5340	15.4	192	99	140	3.9	1.4	1.14	100	1.2	116	1.3	2.4
0	2	2	3.16	0	1444.11	5700	12.6	110	80	107	4.4	0.5	1.03	21	1	3.9	1.8	2.81
1	3	4	2.83	0	4.95	4950	16.9	112	448	748	4.5	0.8	1.15	35	0.9	5.7	10	8.92
1	2	3	2.81	0	228.064	5890	16.2	113	58	100	4.1	1	1.03	48	1	29.1	1.3	2.41
0	2	1	2.78	1	213.485	7050	12	255	165	225	3.3	0.8	1.11		0.7	9.7	1.6	1.98
1	2	3	2.76	1	44.04	4230	14.4	62	204	427	3.2	1.2	1.32		0.9	624.6	8.2	6.85
1	2	3	2.73	0	85.898	5800	13.7	142	114	224	4.4	0.8	1.28	39	0.9	6.1	2	1.34
1	1	2	2.73	0	0.035	6520	15	232	166	245	3.8	0.8	0.98		0.9	3.1	1.8	2.15
0	1	2	2.58	0	0.413	3700	12	173	94	124	4.1	0.8	0.95	16	0.7	2.8	1.4	2.39
1	3	4	2.57	0	870	4620	15.8	57	60	66	3.9	3.6	1.16	43	0.9	17.4	2.6	6.74
1	2	2	2.54	0	4158.72	5970	16.3	125	53	81		0.7	0.88		1.2	3.7	1.1	1.93
1	0	0	2.41	1	28124.8	5140	14.2	226	503	807	4.2	2.4	0.92	92	0.9	3.3	5.6	3.13
1	1	2	2.37	0	0.108	3440	15.3	106	47	83	3.8	0.9	1.02	22	0.8	3.2	1.1	2.48
1	1	3	2.33	0	7064.6	4690	13	125	112	119	4.2	1.6	1.21	213	1	22.2	2.2	4.35
1	1	2	2.29	1	17857.1	5900	14	102	91	113	4.2	0.9	1.03	34	0.8	9.3	2.2	4.78
1	1	1	2.23	0	24112.6	4470	14.6	142	76	123	4.3	0.8	0.95	24.1	0.8	21.8	1.3	2.32
0	0	1	2.22	0	128.323	6760	14.1	244	58	97	4.1	0.9	1.03	14	0.6	3	0.6	1.23
1	3	3	2.2	1	38	4890	15.7	159	55	83	3.6	1.7	1.44	38	0.9	4.4	0.9	2.01
1	3	4	2.11	1	17857.1	5800	14.4	112	32	28	4.2	1	0.99	38	0.9	8	0.7	2.7
1	2	1	2.04	0	4251.4	6700	10.9	134	269	225	3.3	2	1.56		1	74.3	5	8.16
1	2	2	2.01	1	548	8400	15.9	160	55	121		3.4	1.07	67	0.6	5.2	0.9	0.84
1	2	4	1.92	0	1.952	3800	13.6	176	94	135	4.1	1.1	1.02	44	0.9	4.6	1.3	2.21
1	1	3	1.89	0	0.727	6900	14.7	155	41	66	4.3	0.9	1.07	27	1	4.7	0.7	1.11
1	3	2	1.81	0	17857.1	6310	14.7	260	31	82	3.8	0.6	0.97		0.9	10.8	0.3	0.47
0	0	1	1.81	1	220000	11820	14.5	333	76	97			1			23.5	0.6	0.93
0	1	2	1.78	1	17798.1	7200	14.6	248	48	99	4.6	0.9	0.94	27	0.7	4.7	0.5	0.72
1	2	2	1.75	0	24800	7800	13.2	207	250	229	4.7	2.6	1.02	550	0.9	28.6	3	3.99
0	0	1	1.73	0	33.508	4610	13.1	220	54	85		0.5			0.7	3.1	0.6	1.06
0	0	1	1.72	0	0.108	5000	13.2	193	103	148	4.2	0.9	1		0.7	3.3	1.3	1.49
1	3	4	1.68	1	220000	7060	16	162	20	19	4.1	1.8	1.1	30	1.3	2.7	0.3	1.61
1	3	4	1.68	0	129	3910	14.9	198	102	201	4	1.1	1.13		0.7	18.1	1.3	2.03
1	1	3	1.65	0	81.7	18300	13.8	137	422	628	3.2	2.6	1.32	29	0.7	3.2	7.7	7.25
1	1	2	1.6	0	22.1	6370	14.3	230	70	157	4	0.6	1.07	24	0.8	3.1	0.8	0.83
1	2	3	1.59	0	135	4540	14.3	114	71	90	3.8	0.8	1.15	39	0.8	16	1.6	3.41
0	1	2	1.58	1	83127.6	4800	14.9	222	75	132	3.7	0.5	1.02	29	0.5	4	0.8	0.85
0	2	3	1.55	1	172621	3100	13.1	78	730	472	3.7	2.5	1.41	47	0.6	19	23.4	24.55
1	3	4	1.54	0	22287.6	8350	16.6	141	55	72	4.1	0.9	1.08	105	0.9	5.5	1	1.93
1	1	2	1.53	0		5300	15.4	224	42	83	4.4	0.7	0.96	10	0.9	3.5	0.5	0.58
1	0	1	1.52	1	10100	6050	16.4	328	57.2	66	4.7	0.5	0.99		1	4.7	0.4	1.12
1	2	2	1.51	0	432.139	8500	13.2	142	129	212	3.6	0.5	0.97	60	1.2	9.8	2.3	3.74
1	2	3	1.51	0	124.999	5800	16.4	179	57	99	3.8	0.7	1.03	90	0.9	19.1	0.8	1.06
1	2	1	1.48	0	533.334	4890	15.5	226	59	134	4.7	1.3	1.02	35	1.1	3	0.7	0.52
0	1	1	1.47	0		3600	13.6	167	73	130	4.3	1.1	1.05		0.6	8.7	1.1	1.42
1	0	1	1.46	1	220000	4990	13.8	197	39	77	4.5	0.4	0.76		1.1	3	0.5	1.02
1	1	2	1.45	1	9529.65	5630	17	173	44	80	4.5	0.7	1	28	1.2	7.2	0.6	1.39
1	0	1	1.45	0	30540.8	6200	15	238	120	285	4.5	0.9	1.02	103	0.9	3.2	1.3	0.69
0	1	2	1.42	0	27.8	4690	11.7	159	69	144	3.2	0.7	1.06	15	0.6	3.3	1.1	1.37
1	1	2	1.39	0	15125	6200	13.7	212	38	85	4.2	0.8	0.98	39	0.9	2.5	0.4	0.49
0	3	3	1.36	1		3300	13.9	85	74	51	4	1.1	1.1	123	0.5	27.4	2.2	7.56
1	1	2	1.36	0	37.826	4180	13.8	220	79.3	145.3	3.8	0.7	0.92	14	1	2.7	0.9	1.5
1	2	2	1.36	1	56678.1	6710	15.6	184	56	110	4	0.8	1.02		0.9	2.7	0.8	1.07
1	2	3	1.35	0		7800	14.8	306	90	146	4.7	0.4			0.7	9.5	0.7	0.73
1	3	3	1.35	0	1.27	6230	15.2	194	140	221	3.9	0.9	1.12	31	1.1	3.1	1.8	2.62
1	0	1	1.34	0	1554.33	7650	17.1	229	69	141							0.8	0.56
1	0	0	1.32	0	69583	6080	17.6	149	43	89	4.2	1.4	0.92	30	1	12.8	0.7	1.25
1	1	2	1.31	1	110000	6300	15.3	215	33.6	53.3	4.8	0.5			0.8	3.8	0.4	0.66
0	0	1	1.3	1	37441.3	6400	13.4	211	66	167	3.6	0.5	1		0.6	3	0.8	0.7
1	0	1	1.3	0	0.108	4310	15.7	179	193	390	3.8	1	1.21	94	0.8	143.6	2.7	1.64
0	1	2	1.27	0	0.108	5780	13.2	222	221	172	3.9	0.5	1.04		0.5	3.1	2.5	4.48
1	0	0	1.21	1	15337	6890	18.8	179	77	196		0.6	0.93		1.4	3.7	1.1	1.29
1	2	3	1.2	1	168.954	5400	12.1	223	113	202	4	0.8	1.05	122	0.8	27.6	1.3	2.46
1	2	2	1.19	0	4040	6700	14.5	199	66	127	4.6	1.3	0.98	39	1	3.8	0.8	1.27
1	1	0	1.19	0	0.038	7100	14.8	212	22	50	4	0.6	0.98		0.8	3.2	0.3	0.87
1	0	1	1.19	0	13000	4620	14.9	147	1690	2767	3.9	9.8	1.34		0.8	76.7	28.7	4.81
1	2	2	1.16	0	2.61	8000	14.8	240	33	71	4.7	1	0.97		0.9	4	0.3	0.51
0	2	2	1.12	0	69.9	6400	12.7	257	59	99		1.2	1.02	20	0.6	2.9	0.6	1.02
0	1	2	1.09	0	168.452	6420	13.1	248	82	141	3.9	0.3	0.98	14	0.7	3.3	0.8	0.84
1	0	1	1.07	1	110000	7100	14.4	300	43	87	4.8	0.5			0.7	3.3	0.4	0.38
1	0	3	1.07	1	22972.9	6310	12.8	123	104	167	4.1	0.8	1.41	22		3.8	2.1	3.4
1	1	2	1.03	0	0.06	5800	16.2	125	507	644	4	1.1	0.98		1	4.2	10.1	8.47
0	2	4	0.99	1	143000	4040	11.5	67	35	28	3.7	0.8	1.13		0.5	3.3	1.3	5.82
1	2	0	0.93	0	11	6810	13.4	154	1239	1479					1.1		20.1	4.81
1	2	1	0.93	0	17857.1	5950	14.3	160	76	164		1	0.98		1.3	3.2	1.2	1.45
1	0	0	0.92	0	59.666	5470	15.4	207	107.3	223.3	4	1.2	0.93		1	3	1.3	1.32
1	0	2	0.91	0	0.108	6260	14.6	225	92.4	156	3.8	0.9	1.03	20	0.9	4.9	1	1.25
1	2	1	0.9	0	23.927	7300	15.4	159	29	26	4.6	0.9	0.99	30	0.9	2.8	0.5	1.07
1	2	3	0.88	1	53821.6	9400	16.4	309	55	83	4.7	0.7	0.98	135	0.9	9.5	0.4	1.19
1	0	1	0.86	0	156	5320	13.9	103	123	194		0.9	1.11		1.1		3	4.8
1	2	1	0.83	0	1960	5680	14.1	153	160	442		0.6	0.96		1.1		2.6	1.79
0	0	1	0.81	0	0.108	8510	13	251	57	127	4.1	0.4	0.9	35	0.7	2.7	0.6	0.6
1	0	1	0.81	0	15.5	4930	13.4	196	466	838		1.2	1.08		0.7	93.2	5.9	4.11
1	3	4	0.79	1	28281.1	6600	14.4	181	30	37	4.6	0.7	1.04	51	0.7	2.8	0.4	0.74
1	0	1	0.78	0	1.058	4410	16.5	214	155	283	4.9	1.9	0.98	63	1.1	6.2	1.8	1.81
1	3	2	0.76	0	1.86	6170	15.5	134	73	132	3.7	1	0.98	39	1.2	11.1	1.4	2.75
1	2	0	0.76	0	6839.23	5210	15.3	143	410	1400	3.8	0.8	1.15	63	0.7	3	7.2	3.07
1	0	1	0.72	0	2.036	6740	16.3	226	28	39	4.6	0.5	0.98		1.2	3.3	0.3	0.48
1	3	4	0.71	0	142.37	4900	14.9	123	24	27	4.6	0.9	1.08	58	0.6	8.9	0.5	1.76
1	0	0	0.68	0	1.52	7070	16.8	251	58	130	4.6	0.6	0.95		0.7	3	0.6	0.57
1	2	4	0.67	0	2444.89	4430	13.2	140	44	51	4.2	0.9	1.18		0.8	4.6	0.8	2.11
1	0	0	0.67	1	17857.1	7060	14.4	215	54	148	4.2	1	0.97	92	1.1	2.7	0.6	0.52
1	3	4	0.64	0	76600	5200	15.3	163	89	171	3.9	1	1.01	75	0.9	5.6	1.4	2
0	0	1	0.64	0	12.258	7930	14.1	244	86	143	4	1	0.94	12	0.6	2.5	0.9	1.06
1	2	0	0.63	1	170000	4830	15.5	269	39	76		0.6	1		1.1	3	0.4	0.42
1	2	4	0.61	1	16.16	5740	16.1	212	150.2	281.2	4.7	0.9	0.98		1.2	19.4	1.8	0.97
0	0	1	0.6	0	92.54	7230	12.8	202	31	44							0.4	0.6
1	0	1	0.59	1	439461	5580	15.9	232	45	103	4.2	0.7	1.05		0.9	3	0.5	0.55
1	0	0	0.58	1	23867.9	6600	12.4	259	59	118	4.1	0.6	0.97	22	0.7	2.8	0.6	0.57
1	0	1	0.58	0	10.3	7710	14.4	191	103	130	4.3	1.5	1.22		0.8	5.8	1.3	1.09
1	0	1	0.58	0	752.759	9560	17.3	208	68	164	3.9	1.3	1.02		1.1	5.4	0.8	0.87
1	0	0	0.57	1	220000	4920	14.5	232	1262.5	2090.6	4.7	1.7	1.03		0.9	3	13.6	2.62
1	2	0	0.55	0	17.7	6080	16	170	38	85	5	0.5	0.92	15	1.1	3.5	0.6	0.9
0	0	1	0.53	1	4712.46	5430	10.6	287	80	246	4.3	0.8	0.97	64	0.8	5.7	0.7	0.69
0	1	2	0.52	1	35712.9	5800	14.9	216	86	165	4.6	0.8			0.7	9.3	1	1.18
1	2	1	0.5	0	1527.54	5310	14	137	644	797.6		1.3			1.2	16.1	11.8	9.65
0	2	2	0.49	1	2373.4	5300	14.4	198	151	249	3.6	1.1	1.18		0.5	10.8	1.9	2.51
1	1	2	0.47	1	87.224	9300	14.4	169	171	553	5.1	1	1.01	44	1	4.5	2.5	0.99
0	0	1	0.47	0	0.02	4180	13.7	232	63	83	3.7	1.1	1.09		0.9	4.6	0.7	2.03
0	3	3	0.45	1	194.94	4300	13.1	327	79	118	4.1	0.5	0.99		0.7	16.9	0.6	0.71
1	0	1	0.45	0	4874.77	7280	14.6	226	110	221	3.7	1	0.95	55	0.7	3	1.2	1.47
1	2	1	0.44	1	47216.9	5830	16.1	120	89.1	205.9		0.6		30	1.2	5.7	1.9	1.24
1	2	3	0.44	0	1902.3	4830	13.9	145	49	60		0.5		20	1.1	6	0.8	2.79
1	2	0	0.44	1	625.096	5520	15.5	184	322	761	4.6	0.8	1.16		1.1	5.3	4.4	1.97
1	2	2	0.43	0	382.37	7800	16.9	254	46	73	5.1	0.4			1.1	4	0.5	0.74
0	2	1	0.4	0	0.117	4070	11.8	260	54	92	4.4	0.8	1	12.9	0.8	2.7	0.5	0.5
1	2	1	0.39	0	124.999	7400	17.5	213	61	88	4.5	1.2	1	31	1	3.5	0.7	1.77
1	0	1	0.39	1	9.424	9030	17	227	211	98	4	0.9	1.27	55	1.1	29.3	2.3	3
1	0	1	0.38	1	80070.8	6860	14.7	283	49	84	4.7	0.6	1.05	13	0.9	3.4	0.4	0.7
1	2	1	0.37	0	0.02	7980	15.1	199	44	96	4.5	1.2	0.97		1.1	2.5	0.6	0.72
1	2	2	0.36	0		4720	15	180	61	101	3.7	0.9	1.05	61	0.8	3.2	0.8	1.25
1	2	1	0.36	1	17857.1	6370	16.2	145	61	99	4	0.7	1.02	36	0.9	6.8	1.1	1.69
1	2	4	0.36	0	4.942	6940	15	190	51	81		0.7	0.91		1.3	6.8	0.7	1.1
1	2	1	0.35	0	2.736	5660	15.6	172	151	347		0.8	1.24	40	1	8.9	2.2	1.08
0	0	1	0.34	0	0.186	5700	13.3	183	52	72	4.3	0.5	0.98		0.6	3.3	0.7	1.14
1	2	2	0.34	1	110000	6240	16.5	159	130	256	4.3	1.3	1.11	69	0.9	33.4	2	1.74
1	1	1	0.31	0	0.06	6340	13.9	204	110	338		0.6	0.98		1	3	1.3	0.59
0	2	4	0.3	0	0.02	7490	11.9	285	51	80							0.4	0.8
1	1	1	0.29	0	0.166	4800	14.8	194	76	210	4.4	0.8			1.1	3.3	1	1.08
1	0	1	0.29	0	1935.32	4980	15.3	231	88	369							1	0.46
1	3	3	0.28	0	136259	4520	14.2	163	56	58	4.3	1.3	1.06	29	1.3	17.2	0.9	2.12
1	0	0	0.27	1	74895.9	5600	14.9	252	28	64	4.5	0.7			1.1	4.5	0.3	0.33
1	0	0	0.27	0	28000	7180	15.5	137	249	425	4.1	1.5	1.18	82	1.1	6.7	4.5	5.73
1	2	1	0.24	1	220000	8380	16.4	251	66.2	137.6	4.8	1.1	0.87		1.4		0.7	0.47
1	2	1	0.23	0	3690	4270	16	161	483	1130	3.6	1.4	1.02		0.8	7.2	7.5	3.39
1	0	0	0.22	0	6.39	4740	12.9	172	179	451	3.8	0.6	1.05		0.7	4.8	2.6	1.42
1	2	2	0.2	0		8210	14.6	151	60	93		0.6	0.95		0.9	4.2	1	2.06
1	0	0	0.2	0	0.108	4840	14.9	182	146	379		0.9	1.04	24	1.1	6.3	2	1.98
1	1	2	0.18	0	47947.5	4740	16.4	165	81	184	4.5	1.1	0.97		1	3.2	1.2	1.3
0	0	0	0.13	0	18660.6	3670	12.6	192	120	229		0.5	0.98		0.7	11.8	1.6	0.87
1	0	1	0.11	0	22.751	5710	13.5	286	138	234		0.5	0.9		1	10	1.2	0.95
1	0	1	0.09	0	110000	3940	14.6	131	291	736		1.3	1.34		1	7.9	5.6	2.62
1	2	1	0.08	0	231	7990	14.1	289	128	240	4.6		1.13			4.4	1.1	0.91
